# Supplementary material for: Correlated x-ray fluorescence and ptychographic nano-tomography on Rembrandt’s The Night Watch reveals unknown lead “layer”
Source: Sci Adv. 2023 Dec 15;9(50):eadj9394. doi: 10.1126/sciadv.adj9394 (PMC10848709; doi:10.1126/sciadv.adj9394)
Supplement: Supplementary file 2 — Movie S1 [file sciadv.adj9394_movie_s1.zip]

Archive with 1 entries (1 files):
- adj9394_movie_S1.mp4
